# Supplementary material for: Composite functional module inference: detecting cooperation between transcriptional regulation and protein interaction by mantel test
Source: BMC Syst Biol. 2010 Jun 10;4:82. doi: 10.1186/1752-0509-4-82 (PMC2901225; doi:10.1186/1752-0509-4-82)
Supplement: Additional file 3 — Functional modules enriched with C-pairs of CT-PPI. Additional file 3 is a table showing the functional modules enriching with C-pairs of CT-PPI. [file 1752-0509-4-82-S3.XLS]

## Sheet: Sheet1
Additioanl file 1 -Functional modules enriching with C-pairs of CT-PPI
Type	GOID	Description	p
BP	GO:0009201	ribonucleoside triphosphate biosynthetic process	8.3149e-48
BP	GO:0015992	proton transport	3.0569e-46
CC	GO:0016469	proton-transporting two-sector ATPase complex	3.0569e-46
BP	GO:0006752	group transfer coenzyme metabolic process	7.5987e-45
BP	GO:0015672	monovalent inorganic cation transport	7.5987e-45
BP	GO:0006119	oxidative phosphorylation	5.6722e-44
BP	GO:0009152	purine ribonucleotide biosynthetic process	1.9725e-42
BP	GO:0009108	coenzyme biosynthetic process	2.277e-41
BP	GO:0009260	ribonucleotide biosynthetic process	2.2038e-40
CC	GO:0044455	mitochondrial membrane part	7.5852e-39
BP	GO:0009165	nucleotide biosynthetic process	2.7242e-36
CC	GO:0005743	mitochondrial inner membrane	6.4295e-34
BP	GO:0006812	cation transport	1.0182e-32
CC	GO:0019866	organelle inner membrane	1.1266e-32
BP	GO:0016310	Phosphorylation	1.3256e-28
CC	GO:0031966	mitochondrial membrane	1.6034e-27
CC	GO:0044428	nuclear part	1.6287e-26
CC	GO:0031967	organelle envelope	1.2162e-25
CC	GO:0005740	mitochondrial envelope	1.4628e-25
CC	GO:0044446	intracellular organelle part	3.2198e-22
CC	GO:0044429	mitochondrial part	4.1779e-21
CC	GO:0005634	Nucleus	1.4618e-18
BP	GO:0006383	transcription from RNA polymerase III promoter	2.0698e-17
CC	GO:0055029	nuclear DNA-directed RNA polymerase complex	7.9204e-17
CC	GO:0000228	nuclear chromosome	1.2525e-15
CC	GO:0044451	nucleoplasm part	1.4902e-15
CC	GO:0005694	Chromosome	2.1628e-15
CC	GO:0044454	nuclear chromosome part	2.9041e-15
CC	GO:0044427	chromosomal part	3.2354e-15
CC	GO:0005654	Nucleoplasm	4.7719e-15
CC	GO:0000790	nuclear chromatin	6.1192e-13
BP	GO:0006397	mRNA processing	1.6339e-12
BP	GO:0006261	DNA-dependent DNA replication	3.8671e-12
BP	GO:0006260	DNA replication	8.6586e-12
CC	GO:0031981	nuclear lumen	1.1284e-11
BP	GO:0016071	mRNA metabolic process	2.8867e-11
CC	GO:0030532	small nuclear ribonucleoprotein complex	3.0351e-11
BP	GO:0000398	nuclear mRNA splicing, via spliceosome	4.0988e-11
BP	GO:0000375	RNA splicing, via transesterification reactions	1.2545e-10
CC	GO:0000502	proteasome complex	1.3783e-10
BP	GO:0000279	M phase	3.2662e-10
BP	GO:0006913	nucleocytoplasmic transport	5.6047e-10
BP	GO:0006396	RNA processing	7.8685e-10
BP	GO:0007131	meiotic recombination	8.0637e-10
CC	GO:0005681	Spliceosome	9.2171e-10
CC	GO:0005684	U2-dependent spliceosome	1.8409e-09
BP	GO:0006270	DNA replication initiation	3.8787e-09
BP	GO:0007067	Mitosis	4.4656e-09
CC	GO:0000794	condensed nuclear chromosome	4.5027e-09
BP	GO:0008380	RNA splicing	4.6986e-09
BP	GO:0006281	DNA repair	7.7428e-09
CC	GO:0000793	condensed chromosome	1.1391e-08
CC	GO:0005746	mitochondrial respiratory chain	1.4287e-08
BP	GO:0006333	chromatin assembly or disassembly	2.0067e-08
BP	GO:0007127	meiosis I	2.5458e-08
BP	GO:0006351	transcription, DNA-dependent	3.4199e-08
BP	GO:0007001	chromosome organization	4.3045e-08
BP	GO:0046907	intracellular transport	6.2853e-08
BP	GO:0006325	establishment and/or maintenance of chromatin architecture	1.7056e-07
BP	GO:0007062	sister chromatid cohesion	2.8483e-07
CC	GO:0005643	nuclear pore	2.8483e-07
CC	GO:0005657	replication fork	2.8483e-07
CC	GO:0031261	DNA replication preinitiation complex	2.8483e-07
BP	GO:0006310	DNA recombination	4.077e-07
CC	GO:0043231	intracellular membrane-bound organelle	4.0897e-07
CC	GO:0043232	intracellular non-membrane-bounded organelle	4.5317e-07
BP	GO:0006611	protein export from nucleus	5.2518e-07
CC	GO:0005739	Mitochondrion	6.8542e-07
BP	GO:0000074	regulation of cell cycle	6.928e-07
BP	GO:0006511	ubiquitin-dependent protein catabolic process	7.6546e-07
BP	GO:0007126	Meiosis	7.6546e-07
BP	GO:0051329	interphase of mitotic cell cycle	7.6546e-07
BP	GO:0000070	mitotic sister chromatid segregation	8.5325e-07
BP	GO:0031123	RNA 3'-end processing	9.1333e-07
BP	GO:0043632	modification-dependent macromolecule catabolic process	1.0102e-06
BP	GO:0048193	Golgi vesicle transport	1.3102e-06
CC	GO:0030529	ribonucleoprotein complex	1.4714e-06
BP	GO:0042775	organelle ATP synthesis coupled electron transport	1.5135e-06
CC	GO:0044453	nuclear membrane part	1.5135e-06
BP	GO:0044257	cellular protein catabolic process	1.7169e-06
BP	GO:0030163	protein catabolic process	2.8322e-06
BP	GO:0045045	secretory pathway	4.2888e-06
BP	GO:0006508	Proteolysis	4.548e-06
BP	GO:0006406	mRNA export from nucleus	5.5243e-06
BP	GO:0006606	protein import into nucleus	5.5243e-06
BP	GO:0032940	secretion by cell	6.1887e-06
BP	GO:0006405	RNA export from nucleus	8.031e-06
BP	GO:0043623	cellular protein complex assembly	1.1411e-05
BP	GO:0051168	nuclear export	1.1411e-05
CC	GO:0005635	nuclear envelope	2.1719e-05
BP	GO:0006888	ER to Golgi vesicle-mediated transport	3.8712e-05
BP	GO:0007088	regulation of mitosis	6.5372e-05
BP	GO:0045893	positive regulation of transcription, DNA-dependent	6.5372e-05
CC	GO:0043229	intracellular organelle	6.9966e-05
BP	GO:0000725	recombinational repair	7.3257e-05
BP	GO:0001403	invasive growth in response to glucose limitation	7.3257e-05
BP	GO:0007096	regulation of exit from mitosis	7.3257e-05
BP	GO:0006457	protein folding	8.3483e-05
BP	GO:0006461	protein complex assembly	0.00010551
BP	GO:0045941	positive regulation of transcription	0.00010551
CC	GO:0016023	cytoplasmic membrane-bound vesicle	0.00010551
BP	GO:0006289	nucleotide-excision repair	0.00015782
BP	GO:0006312	mitotic recombination	0.00015782
BP	GO:0045935	positive regulation of nucleobase, nucleoside, nucleotide and nucleic acid metabolic process	0.00016386
BP	GO:0017038	protein import	0.00020162
BP	GO:0030010	establishment of cell polarity	0.00020162
CC	GO:0030120	vesicle coat	0.00022023
BP	GO:0007163	establishment and/or maintenance of cell polarity	0.00024617
CC	GO:0016021	integral to membrane	0.0002716
BP	GO:0019219	regulation of nucleobase, nucleoside, nucleotide and nucleic acid metabolic process	0.0002926
BP	GO:0006865	amino acid transport	0.00029926
BP	GO:0007124	pseudohyphal growth	0.00029926
CC	GO:0030117	membrane coat	0.00029926
CC	GO:0030133	transport vesicle	0.00029926
BP	GO:0006302	double-strand break repair	0.0003975
CC	GO:0005761	mitochondrial ribosome	0.0003975
CC	GO:0031224	intrinsic to membrane	0.00042645
BP	GO:0031325	positive regulation of cellular metabolic process	0.00042984
CC	GO:0030864	cortical actin cytoskeleton	0.0005177
BP	GO:0006605	protein targeting	0.00056619
BP	GO:0046942	carboxylic acid transport	0.00066273
BP	GO:0006886	intracellular protein transport	0.00096145
CC	GO:0044431	Golgi apparatus part	0.00096912
BP	GO:0015031	protein transport	0.0010897
CC	GO:0030135	coated vesicle	0.0012774
BP	GO:0006355	regulation of transcription, DNA-dependent	0.0014489
CC	GO:0005798	Golgi-associated vesicle	0.0015528
BP	GO:0007264	small GTPase mediated signal transduction	0.001869
BP	GO:0000902	cell morphogenesis	0.0021882
BP	GO:0016049	cell growth	0.0022295
CC	GO:0015629	actin cytoskeleton	0.0026376
BP	GO:0045449	regulation of transcription	0.0028157
BP	GO:0006366	transcription from RNA polymerase II promoter	0.0047046
CC	GO:0044448	cell cortex part	0.0048171
CC	GO:0005794	Golgi apparatus	0.0055076
CC	GO:0005938	cell cortex	0.0055161
BP	GO:0008361	regulation of cell size	0.0071231
BP	GO:0019318	hexose metabolic process	0.0071231
BP	GO:0030437	sporulation (sensu Fungi)	0.0071231
BP	GO:0005996	monosaccharide metabolic process	0.0080377
